# Supplementary material for: The National Longitudinal Study of Young Life Scientists: Career differentiation among a diverse group of biomedical PhD students
Source: PLoS One. 2020 Jun 9;15(6):e0234259. doi: 10.1371/journal.pone.0234259 (PMC7282657; doi:10.1371/journal.pone.0234259)
Supplement: S1 Dataset — (XLSX) [file pone.0234259.s001.xlsx]

## Sheet: Sheet1
ID	Gender	UR/WR	Sexual Orientation	X Generation Immigrant	Parents Highest Degree	PHD1 Top Career Intention	PHD2 Top Career Intention	PHD3 Top Career Intention	PHD4 Top Career Intention	PHD5 Top Career Intention	PHD6 Top Career Intention	PHD7 Top Career Intention	PHD8 Top Career Intention	GRAD Career number
1	0	0	0	0	4	1	1	1	1	1	1	1		1
2	0	0	0	0	3	1	1	1	1	1	1	1		1
3	1	0	0	1	3	1	1	1	1	1	1	1		1
4	0	0	1	0	1	4	4	1	1	1	1	1		1
5	1	0	0	0	4	5	8	1	1	1	1	1		1
6	1	0	0	0	2	1	1	1	1	1	1			1
7	0	0	1	0	2	8	1	1	1	1	1			1
8	0	0	0	2	3	8	8	1	1	1	1			1
9	0	1	1	0	3	1	1	8	1	1	1			1
10	1	1	0	2	3	8	1	8	1	1	1			1
11	1	0	0	0	3	1	7	8	6	1	1			1
12	1	1	0	0	2	3	4	8	8	1	1			1
13	1	1	0	1	1	2	2	9	8	1	1			1
14	0	0	1	0	3	1	8	4	9	1	1			1
15	0	0	0	0	3	1	1	1	1	1	3			1
16	0	0	0	1	1	1	1	1	1	1				1
17	0	0	0	0	1	8	8	1	1	1				1
18	1	0	0	2	2	8	8	1	1	1				1
19	1	0	0	0	1	8	8	1	1	1				1
20	1	0	1	0	1	1	9	1	1	1				1
21	0	0	0	0	5	4	8	8	1	1				1
22	1	0	0	0	3	8	8	8	1	1				1
23	0	0	0	0	3	1	1	1	1	1				1
24	0	0	0	1	3	1	1	1	1	1				1
25	1	0	0	0	3	1	1	1	1	1				1
26	1	0	0	0	2	1	1	1	1	1				1
27	1	0	0	1	4	1	4	6	2	1				1
28	1	0	0	2	2	2	2	8	4	1				1
29	1	0	0	1	5	1	1	1	8	1				1
30	1	0	0	0	3	4	8	5	8	1				1
31	0	1	1	0	1	1	1	1	8	1				1
32	1	1	0	2	1	2	8	4	1	2	1			1
33	1	0	0	0	3	8	8	8	2	2	3			1
34	1	0	0	0	3	1	1	8	8	8	1	1		1
35	1	0	2	0	3	1	8	8	8	8	8	1		1
36	0	1	0	0	1	8	8	8	1	8	8	7		1
37	1	1	0	0	3	6	5	8	8	8	8			1
38	1	0	0	2	3	1	1	1	7	1				1
39	0	0	0	0	2	8	8	8	7	1				1
40	0	1	0	0	3	1	8	1	1	1	8			2
41	1	1	0	0	1	2	2	8	1	1				2
42	1	0	0	0	3	2	2	2	2	2	2	2	2	2
43	1	0	0	0	4	8	8	8	5	2	2	2		2
44	1	0	0	0	5	2	2	2	2	2	2			2
45	1	0	0	0	1	4	2	2	2	2	8	2		2
46	0	0	0	2	5	2	8	6	8	2	8			2
47	1	0	0	0	2	2	2	2	2	2				2
48	0	0	0	0	3	2	2	2	2	2				2
49	1	0	0	0	3	2	2	2	2	2				2
50	0	0	2	0	0	2	2	2	2	2				2
51	1	1	0	0	0	7	8	2	2	2				2
52	0	0	0	0	3	2	2	8	2	2				2
53	0	0	4	0	3	2	2	2	2	2				2
54	0	0	0	0	3	2	2	2	2	2				2
55	0	1	0	2	3	5	8	8	6	8	8	5		2
56	1	0	0	0	1	1	9	9	8	8	8			2
57	0	0	0	0	3	5	5	5	5	5	5			5
58	1	0	0	0	2	8	5	5	5	5	5			5
59	1	0	0	0	2	8	8	8	5	5	5			5
60	1	0	0	0	3	1	7	7	8	5	5			5
61	0	0	0	0	2	5	5	5	5	5	8	5		5
62	1	0	0	0	2	1	1	1	5	5				5
63	0	0	0	0	1	1	5	5	5	5				5
64	1	0	0	0	3	5	5	5	5	5				5
65	1	0	0	0	1	5	2	8	5	5				5
66	1	0	0	0	2	4	6	8	5	5				5
67	0	1	0	0	3	5	8	5	5	5				5
68	0	0	4	0	3	8	8	5	5	5				5
69	0	0	0	0	4	4	4	8	8	5				5
70	1	0	0	0	1	6	5	6	6	6	5	5		5
71	0	1	4	0	2	8	6	9	8	6	6			5
72	0	1	0	2	3	5	5	5	5	7				5
73	1	0	0	0	4	7	4	7	6	8	5			5
74	1	0	0	0	2	8	3	5	5	8	8	5		5
75	1	0	0	2	3	1	8	5	8	8	8			5
76	0	0	0	0	3	8	7	7	8	8	8			5
77	1	0	0	0	5	5	8	8	8	8	8			5
78	1	0	0	2	2	5	5	5	8	8				5
79	1	0	0	2	3	1	1	1	1	1				6
80	1	0	4	0	3	1	2	2	6	6	6			6
81	1	1	0	2	2	6	6	6	6	6	6			6
82	1	0	0	0	1	5	5	5	8	6	8			6
83	1	0	0	1	3	5	6	6	5	6				6
84	1	1	0	1	4	8	5	8	6	6				6
85	1	1	0	1	3	6	6	6	8	6				6
86	0	0	0	0	3	2	8	6	8	6				6
87	1	0	0	0	3	9	8	8	9	8				6
88	1	0	0	0	1	5	5	1	1	1				7
89	1	0	0	2	3	2	9	9	5	5	7			7
90	1	0	0	0	2	5	1	5	7	5	7			7
91	1	1	0	2	3	5	1	8	5	7	5			7
92	0	0	0	0	3	1	1	1	1	7	6	8		7
93	1	1	0	1	2	7	8	7	8	7	7	7	7	7
94	1	1	0	0	1	8	9	6	6	7	7	7		7
95	1	1	0	0	3	4	8	8	7	7	7			7
96	1	0	0	2	3	4	9	1	9	7	7			7
97	0	0	4	1	4	1	8	2	7	7				7
98	1	0	0	0	3	5	5	5	7	7				7
99	1	0	0	0	2	1	8	8	7	7				7
100	0	0	0	0	4	9	9	8	7	7				7
101	1	0	0	0	2	2	8	8	8	7				7
102	1	1	0	2	1	3	3	3	7	8	7			7
103	1	1	3	0	1	5	5	7	7	8	7			7
104	1	0	0	0	2	5	8	8	7	8	7			7
105	0	0	0	0	1	4	2	2	8	8	7			7
106	1	0	0	0	2	8	8	8	8	8	8	7		7
107	1	0	1	0	1	1	8	2	6	8	8	9		7
108	0	0	0	0	1	1	1	1	1	8				7
109	0	1	0	1	2	1	8	5	7	8				7
110	1	0	0	2	3	6	8	8	7	8				7
111	1	0	0	0	1	5	7	7	7	7				7
112	0	0	0	0	1	8	8	7	7	7				7
113	1	0	0	0	3	1	8	8	8	1	1	8		8
114	1	1	3	2	4	1	4	1	8	1	1			8
115	0	0	0	0	3	4	1	8	2	2	2			8
116	0	1	2	0	2	1	8	8	8	3	8			8
117	1	1	0	0	4	8	5	4	5	5	5	5		8
118	1	0	0	0	1	8	8	8	5	5	5			8
119	0	0	4	0	3	5	5	5	9	5	5			8
120	0	0	4	0	3	8	8	8	5	5				8
121	1	1	3	1	5	8	5	8	7	5				8
122	1	1	0	0	3	1	1	6	8	6	6			8
123	1	0	0	0	4	8	8	8	8	6	6			8
124	1	0	0	2	3	5	5	5	8	6				8
125	0	0	0	0	1	3	7	7	8	7				8
126	1	0	0	2	3	1	1	4	4	8	1	8		8
127	0	0	0	2	3	1	1	1	8	8	1			8
128	1	0	0	0	2	5	5	9	5	8	5			8
129	1	0	0	0	1	4	8	8	6	8	5			8
130	0	0	0	0	3	5	5	5	5	8	7	7	8	8
131	1	1	0	0	2	5	6	8	5	8	8	8		8
132	1	0	0	0	3	8	8	8	8	8	8	8		8
133	0	1	0	1	1	1	1	1	1	8	8			8
134	1	0	0	2	3	5	5	5	5	8	8			8
135	1	1	0	1	1	8	2	8	5	8	8			8
136	1	1	0	2	3	1	8	1	7	8	8			8
137	1	1	4	1	1	7	9	9	8	8	8			8
138	0	0	0	0	3	2	2	8	2	8				8
139	1	0	0	0	3	2	5	5	5	8				8
140	1	1	0	0	1	5	5	5	5	8				8
141	0	0	0	0	2	5	8	8	5	8				8
142	1	0	0	2	3	6	1	1	6	8				8
143	0	0	0	0	5	8	8	8	8	8				8
144	1	0	0	0	1	8	5	5	8	8				8
145	1	0	0	0	3	8	6	6	8	8				8
146	0	0	2	0	2	8	1	5	8	9	8			8
147	0	0	1	0	2	8	8	1	9	8	8			9
Key	0. Women	0. Well-Represented (WR)	0. Straight, that is not gay or lesbian	0. Neither	0. Less than high school	1. Academic Research Career
	1. Men	1. Under-Represented (UR)	1. Gay or lesbian	1. First generation immigrant	1. High school graduate or GED	2. Academic Teaching Career
			2. Bisexual	2. Second generation immigrant	2. Bachelor's degree	3. Academic Research/Teaching
			3. Other		3. Master's/Doctoral degree (	4. Unspecified Academic
			4. Not disclosed		4. Professional degree (MD, JD)	5. Industry Research
					5. Master's/Doctoral degree or Professional degree (MD, JD)	6. Other Research
						7. Non-Research Science
						8. Considering Several Careers (non-differentiated)
						9. No Career Positively Rated
